# Supplementary material for: Immune correlates of HIV-1 rebound during broadly neutralizing antibody treatment in young children
Source: J Clin Invest. 2026 Feb 16;136(4):e193912. doi: 10.1172/JCI193912 (PMC12904711; doi:10.1172/JCI193912)
Supplement: Supplemental table 6 [file jci-136-193912-s282.xlsx]

## Sheet: Sheet1
Table S6: Integration sites of all intact and defective proviruses in all study participants
Study Participant No.	Sequence No.	Intactness	Chromosome	Position	Strand	Gene
9	1	Intact	12	133066208	-	ZNF26
9	2	Intact	12	133066208	-	ZNF26
9	3	Intact	12	133066208	-	ZNF26
9	4	Intact	12	133066208	-	ZNF26
9	5	Intact	12	133066208	-	ZNF26
9	6	Intact	12	133066208	-	ZNF26
9	7	Premature Stop Codon	16	1617172	-	CRAMP1
9	8	Premature Stop Codon	9	34217356	-	UBAP1
9	9	Intact	16	207760	-	LUC7L
9	10	Inact	19	19927585	+	ZNF56
9	11	Intact	16	14584860	+	PARN
9	12	Intact	16	14584860	+	PARN
10	1	Intact	x	148355660	-	non-genic
10	2	Intact	14	22116255	-	non-genic
10	3	Intact	17	59813592	+	VMP1
10	4	Intact	16	81946018	+	PLCG2
10	5	Intact	11	32618754	-	CCDC73
10	6	5'defect	1	111691681	-	RAP1A
10	7	5'defect	1	111691681	-	RAP1A
10	8	Large Deletion with hypermutation	9	4546225	-	SLC1A1
10	9	Large Deletion with hypermutation	19	24123770	-	ZNF254
10	10	Large Deletion	2	64308744	-	non-genic
10	11	Intact	1	143190670	-	non-genic/microsatellite
10	12	Intact	13	67485907	-	non-genic
10	13	Hypermut	17	42004309	+	DNAJC7
10	14	Intact	3	174236582	+	TINIK
16	1	Intact	6	17688157	-	NUP153
16	2	Intact	17	4379126	-	non-genic
16	3	Intact	1	125167382 - 125171293		Centromeric DNA adjacent to micro-satellite DNA
16	4	Intact	1	125167382 - 125171293		Centromeric DNA adjacent to micro-satellite DNA
16	5	Intact	1	125167382 - 125171293		Centromeric DNA adjacent to micro-satellite DNA
16	6	Intact	1	246424811	-	SMYD3
16	7	Intact	1	28847930	+	EPB41
16	8	Intact	19	57201446	-	PRPF13
16	9	Intact	1	125167382 - 125171293		Centromeric DNA adjacent to micro-satellite DNA
16	10	Intact	1	125167382 - 125171293		Centromeric DNA adjacent to micro-satellite DNA
16	11	Intact	2	32024305	+	DPY30
16	12	Intact	12	133054642	-	ZNF84
16	13	Intact	12	133054642	-	ZNF84
16	14	Intact	1	125167382 - 125171293		Centromeric DNA adjacent to micro-satellite DNA
16	15	Intact	7	3049081	+	non-genic
16	16	Intact	16	3617824	-	DNASE1
16	17	Large Deletion	6	90021049	-	BACH2
16	18	Large Deletion	6	90021049	-	BACH2
16	19	Large Deletion	x	44431399	+	KDM6A
16	20	Premature Stop Codon	6	31204989	-	HLA-B
16	21	Large Deletion	6	90021049	-	BACH2
16	22	Large Deletion	6	90021049	-	BACH2
16	23	Large Deletion	17	42252666	+	STAT5B
16	24	Large Deletion	1	167306971	+	POU2F1
16	25	Large Deletion	1	167306971	+	POU2F1
16	26	Large Deletion	1	167306971	+	POU2F1
16	27	Large Deletion with hypermutation	6	90037010	-	BACH2
16	28	Large Deletion with hypermutation	6	90037010	-	BACH2
16	29	Large Deletion	6	90213011	-	BACH2
16	30	5'defect	14	68333729	+	RAD51B
16	31	Large Deletion	6	169713473	+	PHF10
16	32	Large Deletion	12	10417731	-	KLRC3
16	33	Large Deletion	12	10417731	-	KLRC3
16	34	5'defect	11	34070285	-	Caprin1
16	35	5'defect	11	34070285	-	Caprin1
16	36	5'defect	18	22931673	-	non-genic
16	37	5'defect	18	22931673	-	non-genic
16	38	5'defect	18	22931673	-	non-genic
16	39	Large Deletion	5	67183356	+	CD180
16	40	Premature Stop Codon	12	96296534	-	CDK17
16	41	5'defect	19	36040920	-	THAP8
16	42	Premature Stop Codon	10	129573083	+	MGMT
16	43	Premature Stop Codon	2	23979505	-	UBXN2A
16	44	5'defect	17	78695932	+	CYTH1
16	45	Large Deletion with hypermutation	6	90071750	-	BACH2
16	46	Large Deletion with hypermutation	6	90071750	-	BACH2
16	47	Large Deletion with hypermutation	6	90071750	-	BACH2
16	48	Large Deletion with hypermutation	6	90071750	-	BACH2
16	49	Large Deletion	6	90213011	-	BACH2
16	50	Intact	1	245847409	-	SMYD3
16	51	5'defect	10	75706963	-	KAT6B
16	52	Premature Stop Codon	3	200510449	+	FYTTD1
16	53	Large Deletion	15	90580934	-	CRTC3
16	54	Large Deletion	20	35734098	+	RBM39
16	55	Large Deletion with hypermutation	6	90037010	-	BACH2
16	56	Large Deletion	1	167306971	+	POU2F1
16	57	Large Deletion	1	167306971	+	POU2F1
16	58	Large Deletion	1	167306971	+	POU2F1
16	59	Large Deletion	1	167306971	+	POU2F1
16	60	Large Deletion	6	90021049	-	BACH2
16	61	Large Deletion	6	90021049	-	BACH2
16	62	Large Deletion	12	47688182	-	RPAP3
16	63	Large Deletion	12	47688182	-	RPAP3
16	64	Large Deletion	12	47688182	-	RPAP3
16	65	Large Deletion	12	47688182	-	RPAP3
16	66	Large Deletion with hypermutation	6	90037010	-	BACH2
16	67	Large Deletion with hypermutation	6	90037010	-	BACH2
16	68	Large Deletion	1	167306971	+	POU2F1
16	69	Large Deletion with hypermutation	6	90071750	-	BACH2
16	70	Large Deletion with hypermutation	6	90071750	-	BACH2
16	71	Large Deletion	12	47688182	-	RPAP3
16	72	Large Deletion	3	64010841	+	PSMD6
16	73	Large Deletion with hypermutation	6	90071750	-	BACH2
16	74	Large Deletion with hypermutation	6	90071750	-	BACH2
16	75	Large Deletion with hypermutation	6	90071750	-	BACH2
16	76	Large Deletion	1	167306971	+	POU2F1
16	77	Large Deletion	1	167306971	+	POU2F1
16	78	Large Deletion	1	167306971	+	POU2F1
16	79	Large Deletion	1	167306971	+	POU2F1
16	80	Large Deletion	1	167306971	+	POU2F1
16	81	Large Deletion with hypermutation	6	90037010	-	BACH2
16	82	Large Deletion with hypermutation	6	90037010	-	BACH2
16	83	Large Deletion	6	90213011	-	BACH2
16	84	Large Deletion	6	90213011	-	BACH2
16	85	Large Deletion	6	90213011	-	BACH2
16	86	Hypermut	12	120052458	-	BICDL1
16	87	Large Deletion	6	105791173	+	RNA Gene, Pseudogene
16	88	Large Deletion	17	42262501	+	STAT5B
16	89	Large Deletion	6	90021049	-	BACH2
16	90	Large Deletion	6	90021049	-	BACH2
16	91	Large Deletion	17	42262501	+	STAT5B
16	92	Large Deletion	1	167306971	+	POU2F1
16	93	Large Deletion	17	42262501	+	STAT5B
16	94	Large Deletion	11	68503042	-	PP6R3
16	95	5'defect	18	22931673	-	RBBP8
