# Supplementary material for: Immune correlates of HIV-1 rebound during broadly neutralizing antibody treatment in young children
Source: J Clin Invest. 2026 Feb 16;136(4):e193912. doi: 10.1172/JCI193912 (PMC12904711; doi:10.1172/JCI193912)
Supplement: Supporting data values [file jci-136-193912-s283.xlsx]

## Sheet: 1A, B, C;2A, B;3;4;5; S2A, B, C
Participant	Group	Timepoint	Intact Proviruses per 1 million PBMCS	Defective Proviruses per 1 million PBMCS	Total Proviruses per 1 million PBMCS	Analyzed cells
074-A-101-1-5	controller	birth / wk0	0.220065	0.440129	0.440129	2.27206e+06			Limit of Detection
074-A-107-1-2	controller	birth / wk0	0.288234	0.288234	0.288234	1734700
074-A-109-1-1	controller	birth / wk0	4.01606	38.2441	44.6181	443321
074-A-110-1-4	controller	birth / wk0	4.01606	43.7888	75.262	730780
074-A-111-1-0	controller	birth / wk0	0.693037	0.693037	0.693037	721462
074-A-116-1-1	controller	birth / wk0	0.617327	1.23465	1.23465	809944
074-A-117-1-4	controller	birth / wk0	1.17059	1.17059	1.17059	427136
074-A-118-1-0	controller	birth / wk0	3.98069	2.98552	6.96621	2009700
074-A-122-1-5	controller	birth / wk0	0.666001	0.666001	0.666001	750750
074-A-129-1-5	controller	birth / wk0	1.15684	2.29	2.29	432212
074-A-136-1-5	controller	birth / wk0	3.95257	1.97628	3.95257	253000
074-A-102-1-1	rebounder	birth / wk0	1.60008	1.60008	3.20017	624967
074-A-113-1-6	rebounder	birth / wk0	0.820924	1.64185	1.64185	609070
074-A-115-1-5	rebounder	birth / wk0	10.3072	2.06143	12.3686	485100
074-A-119-1-3	rebounder	birth / wk0	62.2452	98.3946	147.592	289179
074-A-120-1-6	rebounder	birth / wk0	0.518888	2.07555	2.07555	963600
074-A-124-1-4	rebounder	birth / wk0	2.04046	2.04046	2.04046	245043
074-A-126-1-3	rebounder	birth / wk0	11.7555	2.93887	11.7555	170133
074-A-130-1-1	rebounder	birth / wk0	2.90897	5.81795	8.72692	687528
074-A-131-1-4	rebounder	birth / wk0	4.74672	9.49343	9.49343	105336
074-A-132-1-0	rebounder	birth / wk0	4.44	13.32	17.76	900900
074-A-133-1-3	rebounder	birth / wk0	1.3486	1.3486	1.3486	370755
074-A-135-1-2	rebounder	birth / wk0	18.8902	23.088	41.9782	476438
074-A-140-1-3	rebounder	birth / wk0	26.1233	141.066	167.189	191400
074-P-201-1-4	rebounder	birth / wk0	280.355	16.4914	296.846	60637.5
074-A-101-1-5	controller	wk84	0.191834	0.191834	0.191834	2.60642e+06
074-A-107-1-2	controller	wk84	0.365952	0.365952	0.365952	1366299
074-A-109-1-1	controller	wk84	0.850319	0.850319	0.850319	588014
074-A-110-1-4	controller	wk84	1.95958	9.7979	11.7575	510314
074-A-111-1-0	controller	wk84	0.0794105	0.0794105	0.0794105	6296400
074-A-116-1-1	controller	wk84	1.97904	18.3406	20.1489	2021184
074-A-117-1-4	controller	wk84	0.173973	0.173973	0.173973	2874014
074-A-118-1-0	controller	wk84	0.344744	0.344744	0.344744	1450350
074-A-122-1-5	controller	wk84	1.80375	1.80375	1.80375	277200
074-A-129-1-5	controller	wk84	0.917329	0.917329	0.917329	545061
074-A-136-1-5	controller	wk84	0.32411	0.32411	0.32411	1542684
074-A-102-1-1	rebounder	wk84	0.135106	0.135106	0.135106	3.70079e+06
074-A-113-1-6	rebounder	wk84	0.46406	2.55233	3.01639	4309785
074-A-115-1-5	rebounder	wk84	0.13468	0.538721	0.538721	3712500
074-A-119-1-3	rebounder	wk84	2.73246	12.8703	18.1138	1829850
074-A-120-1-6	rebounder	wk84	1.98839	1.98839	1.98839	251460
074-A-124-1-4	rebounder	wk84	3.32027	3.32027	3.32027	150590
074-A-126-1-3	rebounder	wk84	2.31675	2.31675	2.31675	215820
074-A-130-1-1	rebounder	wk84	0.390755	0.390755	0.390755	1279575
074-A-131-1-4	rebounder	wk84	2.30945	2.30945	2.30945	216502
074-A-132-1-0	rebounder	wk84	2.886	17.316	17.316	173250
074-A-133-1-3	rebounder	wk84	1.35787	1.35787	1.35787	368225
074-A-135-1-2	rebounder	wk84	0.857633	0.857633	0.857633	583000
074-A-140-1-3	rebounder	wk84	1.37741	22.0386	22.0386	363000
074-P-201-1-4	rebounder	wk84	0.220774	0.883095	0.883095	2.26476e+06
074-A-101-1-5	controller	bnAb start	0.109422	0.109422	0.109422	4569480
074-A-107-1-2	controller	bnAb start	0.0451531	0.0451531	0.0451531	11073440
074-A-109-1-1	controller	bnAb start	0.651398	0.427807	0.651398	767580
074-A-110-1-4	controller	bnAb start	0.641026	6.08974	2.89855	2500000
074-A-111-1-0	controller	bnAb start	0.25974	0.25974	0.25974	1925000
074-A-116-1-1	controller	bnAb start	1.24805	20.2808	21.5289	1000000
074-A-117-1-4	controller	bnAb start	0.132188	0.132188	0.132188	3782500
074-A-118-1-0	controller	bnAb start	0.333333	0.159744	0.333333	3125430
074-A-122-1-5	controller	bnAb start	0.136926	0.136926	0.136926	3651600
074-A-129-1-5	controller	bnAb start	0.141163	0.194553	0.141163	3542000
074-A-136-1-5	controller	bnAb start	0.801603	0.801603	0.801603	623750
074-A-102-1-1	rebounder	bnAb start	0.151073	0.604292	0.604292	3309660
074-A-113-1-6	rebounder	bnAb start	0.199555	5.98664	1.59644	2505580
074-A-115-1-5	rebounder	bnAb start	0.617143	1.29639	1.85143	3240740
074-A-119-1-3	rebounder	bnAb start	1	6.69131	6.90041	1000000
074-A-120-1-6	rebounder	bnAb start	0.0839015	0.0839015	0.0839015	5.95937e+06
074-A-124-1-4	rebounder	bnAb start	0.238702	0.238702	0.238702	2094660
074-A-126-1-3	rebounder	bnAb start	0.199555	0.199203	0.199203	2505580
074-A-130-1-1	rebounder	bnAb start	0.146622	0.293243	0.293243	3410140
074-A-131-1-4	rebounder	bnAb start	0.242063	7.74818	7.74601	4131160
074-A-132-1-0	rebounder	bnAb start	0.333333	7.11111	10.6667	1500000
074-A-133-1-3	rebounder	bnAb start	0.311333	0.311333	0.311333	1606000
074-A-135-1-2	rebounder	bnAb start	0.112956	0.677734	0.677734	4426518
074-A-140-1-3	rebounder	bnAb start	0.274328	7.68119	7.68119	1822635
074-P-201-1-4	rebounder	bnAb start	0.115209	0.691254	0.691254	4339940
074-A-101-1-5	controller	ART re-start	0.108391	0.0919689	0.0919689	5436620
074-A-107-1-2	controller	ART re-start	0.311719	0.311719	0.311719	1600000
074-A-109-1-1	controller	ART re-start	0.490623	0.490623	0.490623	1019112
074-A-110-1-4	controller	ART re-start	0.481844	6.06235	6.06235	1037680
074-A-111-1-0	controller	ART re-start	0.0811688	0.0811688	0.0811688	6160000
074-A-116-1-1	controller	ART re-start	0.15015	21.6216	21.6216	1000000
074-A-117-1-4	controller	ART re-start	0.0992063	0.0992063	0.0992063	5040000
074-A-118-1-0	controller	ART re-start	0.473709	0.473709	0.473709	1055500
074-A-122-1-5	controller	ART re-start	0.689214	0.689214	0.689214	725000
074-A-129-1-5	controller	ART re-start	0.333333	0.333333	0.333333	2320000
074-A-136-1-5	controller	ART re-start	0.822829	0.822829	0.822829	607660
074-A-102-1-1	rebounder	ART re-start	0.463186	0.463186	0.463186	1079480
074-A-113-1-6	rebounder	ART re-start	0.226962	1.36177	1.36177	2203015
074-A-115-1-5	rebounder	ART re-start	1.1773	0.588651	1.76595	3397600
074-A-119-1-3	rebounder	ART re-start	0.98	1.98	1.97628	505505
074-A-120-1-6	rebounder	ART re-start	0.434783	17.3913	17.3913	2004040
074-A-124-1-4	rebounder	ART re-start	0.4	0.4	0.8	2500000
074-A-126-1-3	rebounder	ART re-start	0.231128	0.231128	0.231128	2163305
074-A-130-1-1	rebounder	ART re-start	0.199858	0.199858	0.199858	2501780
074-A-131-1-4	rebounder	ART re-start	4	7	11	1000000
074-A-132-1-0	rebounder	ART re-start	1	7	8	1000000
074-A-133-1-3	rebounder	ART re-start	1.34569	2.01853	3.36422	2972460
074-A-135-1-2	rebounder	ART re-start	0.285714	1.14286	1.42857	3500000
074-A-140-1-3	rebounder	ART re-start	1.33333	20	21.3333	750000
074-P-201-1-4	rebounder	ART re-start	0.389664	0.779328	0.779328	1283156
074-A-101-1-5	controller	6 m p ART re-start	0.32612	0.32612	0.32612	1530000
074-A-107-1-2	controller	6 m p ART re-start	0.472795	0.472795	0.472795	1060000
074-A-109-1-1	controller	6 m p ART re-start
074-A-110-1-4	controller	6 m p ART re-start	0.152	4.74138	2.81501	4280000
074-A-111-1-0	controller	6 m p ART re-start	0.0852207	0.0851789	0.0852207	5870000
074-A-116-1-1	controller	6 m p ART re-start	1.13494	7.94552	26.0309	881000
074-A-117-1-4	controller	6 m p ART re-start	0.186411		0.186411	2680000
074-A-118-1-0	controller	6 m p ART re-start	0.355447	0.35461	0.355447	1410000
074-A-122-1-5	controller	6 m p ART re-start	0.101082	0.10101	0.101082	4950000
074-A-129-1-5	controller	6 m p ART re-start	0.273099	0.273224	0.273224	1830000
074-A-136-1-5	controller	6 m p ART re-start	0.148305	0.148368	0.148305	3370000
074-A-102-1-1	rebounder	6 m p ART re-start	0.173966	3.83275	3.82725	2870000
074-A-113-1-6	rebounder	6 m p ART re-start	0.103102	0.618612	0.618612	4850000
074-A-115-1-5	rebounder	6 m p ART re-start	0.124018	0.248139	0.248037	4030000
074-A-119-1-3	rebounder	6 m p ART re-start	0.662	2.33236	3.11042	3430000
074-A-120-1-6	rebounder	6 m p ART re-start	1.1675	14.0023	15.1775	857000
074-A-124-1-4	rebounder	6 m p ART re-start	0.533413	0.533413	0.533413	937000
074-A-126-1-3	rebounder	6 m p ART re-start	0.357306	0.357143	0.357306	1400000
074-A-130-1-1	rebounder	6 m p ART re-start	0.164741	0.657895	0.658966	3040000
074-A-131-1-4	rebounder	6 m p ART re-start	8.01111	12.6667	20.6954	1500000
074-A-132-1-0	rebounder	6 m p ART re-start	0.131003	2.62005	2.62	3820000
074-A-133-1-3	rebounder	6 m p ART re-start	0.30988	0.619759	0.619759	1610000
074-A-135-1-2	rebounder	6 m p ART re-start	0.550031	2.20022	2.20012	909000
074-A-140-1-3	rebounder	6 m p ART re-start	0.334545	18.1208	18.0655	1490000
074-P-201-1-4	rebounder	6 m p ART re-start	0.389664
074-A-101-1-5	controller	1-3 y p ART re-start	0.262	0.262	0.262467	1910000
074-A-107-1-2	controller	1-3 y p ART re-start	0.177	0.177	0.177242	2820000
074-A-109-1-1	controller	1-3 y p ART re-start	1.07	4.48	3.83275	4270000
074-A-110-1-4	controller	1-3 y p ART re-start	0.098	5.93	5.98086	10200000
074-A-111-1-0	controller	1-3 y p ART re-start	0.17	0.17	0.170408	2930000
074-A-116-1-1	controller	1-3 y p ART re-start	0.174	32.1429	32.3173	17200000
074-A-117-1-4	controller	1-3 y p ART re-start	0.152	0.152	0.152439	3280000
074-A-118-1-0	controller	1-3 y p ART re-start	0.343	0.343	0.343171	1460000
074-A-122-1-5	controller	1-3 y p ART re-start	0.313	0.313	0.3125	1600000
074-A-129-1-5	controller	1-3 y p ART re-start	0.173	0.173	0.173178	2890000
074-A-136-1-5	controller	1-3 y p ART re-start	0.333	0.333	0.333111	1500000
074-A-102-1-1	rebounder	1-3 y p ART re-start	0.407	1.63	0.407166	1230000
074-A-113-1-6	rebounder	1-3 y p ART re-start	0.159	3.17	3.1746	3150000
074-A-115-1-5	rebounder	1-3 y p ART re-start	0.125	0.374	0.498697	8020000
074-A-119-1-3	rebounder	1-3 y p ART re-start	0.251	5.96	6.31299	7980000
074-A-120-1-6	rebounder	1-3 y p ART re-start	0.524	3.67	4.19068	1910000
074-A-124-1-4	rebounder	1-3 y p ART re-start	0.39	0.39	0.390016	1280000
074-A-126-1-3	rebounder	1-3 y p ART re-start	0.762	0.381	0.762195	1310000
074-A-130-1-1	rebounder	1-3 y p ART re-start	0.251	0.251	0.251471	1990000
074-A-131-1-4	rebounder	1-3 y p ART re-start	0.838	3.35	3.35008	597000
074-A-132-1-0	rebounder	1-3 y p ART re-start	0.36	6.49	5.76512	1390000
074-A-133-1-3	rebounder	1-3 y p ART re-start	3.82	1.27	5.09122	2360000
074-A-135-1-2	rebounder	1-3 y p ART re-start
074-A-140-1-3	rebounder	1-3 y p ART re-start	0.0665	3.99	3.98936	7520000
074-P-201-1-4	rebounder	1-3 y p ART re-start	0.154	0.614	0.333111	1500000

## Sheet: 1A, B;2B
Cohort			Cohort			Cohort
EC	ART	River	EC	ART	River	EC	ART	River
Intact Proviruses per 1 M PBMCs			Defective Proviruses per 1 M PBMCs			Total Proviruses per 1 M PBMCs
5.31915	9.59338	0.4	0.531915	179.076	8.62	5.8511	189	9.02
0.0177305	74.0739	16.61	1.4539	448.342	30.33	1.4716	522.416	46.95
0.0322737	9.43226	0.18	0.177505	125.763	5.52	0.2098	135.196	5.7
0.125167	9.98316	3.49	0.876172	52.0861	16.48	1.0013	62.0692	19.97
0.00990099	0.755105	10.45	0.118812	5.91499	59.99	0.1287	6.6701	70.44
0.191083	2.54535		0.573248	31.0533		0.7643	33.5987
0.0439129	0.08816		0.658693	19.2187		0.7026	19.3069
0.085897	0.359		0.601279	20.4632		0.6872	20.8222
0.0280565	0.67114		1.40283	46.3087		1.4	46.9799
0.296136	0.455581		0.41459	9.79499		1	10.2506
0.0460054	2.16802		1.28815	22.4932		1.2882	24.6612
6.44366	4.1569		14.3518	74.8242		20.7955	78.981
0.145507	0.42754		2.1826	10.6885		2.3281	11.116
0.328907	3.34226		2.63125	36.7649		2.9602	40.1072
0.22257	0.25836		0.66771	7.4924		0.8903	7.75076
0.038245	4.19556		0.650166	23.0756		0.6884	27.2712
0.147699	0.88595		0.590795	8.85955		0.7385	9.7455
0.436413	2.24213		2.18206	26.9055		2.6185	29.1477
0.0403139	3.49366		1.53193	86.177		1.5	89.6707
0.0308084	1.98862		0.400509	41.761		0.4313	43.7497
0.283457	0.38517		0.283457	6.54791		0.5669	6.93309
0.0140426	2.17605		2.61193	65.2815		2.6119	67.4575
4.81319	1.26889		149.209	41.4505		154.022	42.7194
0.492262	0.46444		6.89167	2.78666		7.3839	3.2511
0.282485	2.66518		2.82485	127.929		3.1073	130.594
1.35749	2.2587		0.339374	37.2685		1.6969	39.5272
0.0535507	0.22754		0.321304	0.455082		0.3749	0.682623
0.133612	0.19614		1.60335	1.11145		1.6	1.30759
0.322944	2.22083		0.645889	38.4945		0.9688	40.7153
0.108663	4.11834		0.217327	16.4734		0.2173	20.5917
4.90591	1.20316		0.891983	6.41685		5.7979	7.62
0.00694337	3.2248		0.277735	34.3979		0.3	37.6227
0.0222664	7.49818		0.0111	16.496		0.02	23.9942
0.531239	25.2385		27.6244	113.573		28.1557	138.812
1.74241	2.61801		11.5435	16.1444		13.2859	18.7624
0.216238	0.13236		0.216238	20.1189		0.4	20.1189
0.608591	0.11116		16.432	21.7879		17.0405	21.7879
3.38449	0.522528		1.69224			5.0767	20.3786
0.35931	0.540713		3.95241	19.9		4.3	55.1527
4.13921	2.15978		11.5898	55.2		15.729	209.499
0.267338	0.627793		0.0334	209		0.2673	7.53351
3.91805	3.94636		1.78093	6.91		5.699	71.0344
0.217228	0.517284		2.82396	67.0881		3.0412	31.0371
6.56574			43.7716	30.5198		50.3374
0.100907			1.00907			1.0091
0.000982794			0.0206387			0.0216
0.780013			10.5302			11.3102
0.381672			4.38923			4.7709
0.121827			0.974617			1.0964
0.862036			7.41351			8.2755
0.112098			0.028			0.1121
0.0458343			0.275006			0.275
0.648588			1.62147			2.2701
0.668175			1.33635			2.0045
0.0639064			0.404741			0.4686
0.280422			0.841265			1.1
29.7871			167.891			197.678
0.0299264			0.0897792			0.1197
6.88717			2.75487			9.642
0.764648			0.955809			1.7
0.0366396			0.476315			0.513
0.000331401			0.0125932			0.01
0.0901112			0.0901112			0.1802
0.0307439			0.860828			0.8608
0.0470945			1.78959			1.7896
24.738			0.951			24.7
0.072372			0.796092			0.8685
0.0457353			2.92706			2.9271
0.0775268			1.08538			1.0854
0.0689364			0.275745			0.3447
9.02323			39.96			48.9833
0.000295577			0.00413807			0.00413807

## Sheet: 6; 8; 9; 10B; 11D; S3B, C
Participant	Group	Step 2 wk0					ART reinitiation					Step 2 wk0					Step 2 wk24					Step 2 wk0					Step 2 wk24					Step 2 wk0					Step 2 wk24
		CD56- CD16dim	CD56- CD16bright	CD56dim CD16dim	CD56bright CD16low	CD56pos CD16-	CD56- CD16dim	CD56- CD16bright	CD56dim CD16dim	CD56bright CD16low	CD56pos CD16-	CD56- CD16dim	CD56- CD16bright	CD56dim CD16dim	CD56bright CD16low	CD56pos CD16-	CD56- CD16dim	CD56- CD16bright	CD56dim CD16dim	CD56bright CD16low	CD56pos CD16-	CD56- CD16dim	CD56- CD16bright	CD56dim CD16dim	CD56bright CD16low	CD56pos CD16-	CD56- CD16dim	CD56- CD16bright	CD56dim CD16dim	CD56bright CD16low	CD56pos CD16-	CD56- CD16dim	CD56- CD16bright	CD56dim CD16dim	CD56bright CD16low	CD56pos CD16-	CD56- CD16dim	CD56- CD16bright	CD56dim CD16dim	CD56bright CD16low	CD56pos CD16-
		% KIR2DL1+ NK cells					% KIR2DL1+ NK cells					% NKG2A+ NK cells					% NKG2A+ NK cells					% NKG2C+ NK cells					% NKG2C+ NK cells					%NK cells					%NK cells
074-A-101-1-5	controller	12.1	15.4	12	4.9	0.77	6.35	0	13.1	13	2.45	32.2	7.69	57.6	88.3	87.6	16.7	0	53.3	81.5	81.7	23.3	0	23.5	64.5	56	9.12	0	23.6	55.2	48.9	12.3	0.031	74.5	5.42	7.57	15	0.06	69.5	4.73	9.53
074-A-107-1-2	controller	7.6	0	52.6	14.5	2.32	10.2	1.41	61.7	28	4.95	8.34	9.09	44.4	79	74.4	7.47	5.63	30.6	75.4	62.3	8.26	0	60.5	60.9	24.7	13.5	3.7	67.8	54.5	25.2	21.6	0.13	65.2	2.06	10.7	38.3	0.4	38.8	2.24	18.9
074-A-109-1-1	controller	20.2	0.85	57	20.7	6.61						22.7	8.09	42.5	86.6	85.4						22	14		57.2	22.9						20.6	0.57	68.2	3.63	6.46
074-A-110-1-4	controller						0.89	0.18	5.25	6.65	1.45						3.94	1.9	30.6	87	78.9			51.4			70.2	6.56	70	56.6	38.4						44.9	7.96	29.6	3.06	13.1
074-A-111-1-0	controller	17.3	3.33	19.2	16.8	4.08	17.7	0	19.7	15.1	2.45	14	16.7	25.3	69.6	72.9	15.8	0	29	84	79.4	28.5	0	44.7	52.6	9.77	30.7	0	41.1	51.8	7.96	24.5	0.21	62.6	2.71	8.37	28.7	0.00694	60.1	2.94	7.15
074-A-116-1-1	controller	3.11	0	1.75	2.64	0.43	2.52	1.37	1.73	3.3	0.41	8.01	6.76	11.6	85.7	82.8	9.5	6.51	13.6	84	80.3	68.5	3.55	86	64.6	39.4	45.3	5.88	76.5	59	41.8	2.95	0.43	86.1	2.98	7.25	11	0.96	75.6	2.64	9.03
074-A-117-1-4	controller	8.15	0.97	13.3	7.9	1.38	9.95	0	15.3	12.9	2.06	44.4	20.4	51.1	78.2	89.5	33.4	5.88	48.4	75.5	85.4	16.2	1.86	36.4	54.8	31.7	15.6	4.35	35.8	54.2	34	14.5	0.4	55.7	3.1	26.6	14	0.063	56.4	5.25	23.1
074-A-118-1-0	controller	3.99	0.72	8.19	2.41	0.8	6.93	0	10.4	3.25	0.89	36.2	17.3	73	94.7	89.7	50	66.7	69.3	93.3	87.8	7.86	1.44	16.2	32.8	30.6	10.4	0	15.3	32.6	33.1	18.7	0.38	54.2	6.08	20.5	15.2	0.00632	44.7	5.89	34
074-A-122-1-5	controller	1	0	4.72	2.76	0.64	0.94	0	3.24	2.25	0.34	12.9	12.5	64.3	89.7	80.5	22.8	8.32	67.3	91.8	81.5	4.26	2.36	15.7	39.8	32.2	8.95	0.7	18.3	45.7	33.7	28.3	0.71	46.5	4.21	19.4	23.4	21.4	43.7	2.24	8.49
074-A-129-1-5	controller	19.7	1.25	39.2	21.4	6.98	31.7	2.36	53.9	16.7	3.44	22.1	16.2	38	66.5	72.7	14.4	3.94	31	69.5	77.2	21	4.17	45.6	54	27.8	32.2	5.02	56.9	49.3	25.1	18.4	1.31	67.8	1.42	10.2	21.3	1.09	59.7	3.12	12.5
074-A-136-1-5	controller	25	0.61	59	48.1	24.5	35.3	3.56	69.1	43.3	20.7	10.8	32.5	44.7	81.6	84.8	20.7	22.7	50	90.9	85.5	19.7	5.17	24.9	38.4	25.8	19.7	2.03	25.3	42.5	30.7	25.7	0.86	39.8	1.6	31.5	26.3	1.01	56.3	3.39	11.8
074-A-102-1-1	rebounder	4.25	0	14	6.51	1.79	1.94	0	14.7	4.98	1.6	10.5	0	57.5	92.3	92.9	7.54	44.4	52.3	92.9	90.9	1.91	0	56.5	30.1	18.1	1.08	5.56	8.93	26	21.9	14.2	0.034	35.6	4.59	44.7	29.8	0.04	55.4	2.52	11.8
074-A-113-1-6	rebounder	12.3	0	29.1	3.25	1.38	17.9	0	36.4	6.2	1.38	24.6	0	48.2	95	91.7	38.7	8.89	47.1	94.5	91.4	29.9	0	55.5	28.2	23.2	32.4	3.23	59.7	35.4	27	22.9	0.11	38.2	9.5	28.6	30.3	0.69	34.6	6.95	27.3
074-A-115-1-5	rebounder	57.5	15	54	16.7	7.61	49	7.29	50.7	23.3	6.69	14	0	22.7	77.9	81.9	15.8	9.42	24.1	77.4	82.8	64.7	17.6	63.6	51.6	41.7	49.4	10.7	47.8	53	44.3	7.99	0.17	73.2	3.83	14.3	14.7	0.9	70.6	3.04	9.84
074-A-119-1-3	rebounder	9.79	2.83	81.1	59.1	31.9	63.8	5.96	85.5	60	33	1.92	35.4	8.48	72.4	72.7	5.18	5.02	7.72	79.5	72.9	8.65	34.1	0.59	36.7	11.1	53.4	2.97	70.4	40	11.7	51	0.51	36.7	3.21	7.53	22.4	1.24	62.3	1.9	11.7
074-A-120-1-6	rebounder	24.8	0	24.6	10.6	1.73	23.7	0.29	26.2	10.1	1.25	25.2	0	41.4	66.7	61.9	24	7.49	39.2	67.3	67.6	0.11	0	54.8	1.08	1.08	1.13	2.17	0.64	0	0.85	40.2	0.028	28.7	1.31	24.8	43.2	2.46	33.4	0.59	18.1
074-A-124-1-4	rebounder	10.3	0	22.7	6.8	1.57						28.5	13.4	48.4	92.6	77.7						20.4	5.34		60.6	24.6						21.5	0.77	68.6	2.61	6.29
074-A-126-1-3	rebounder						7.49	0.59	28.5	31.1	8.67						45.2	4.81	58	68	81.4						21.1	1.72	56.9	61.4	25						9.6	14.9	36.9	3.45	34.7
074-A-130-1-1	rebounder						13.5	0.66	66.6	57	40.6						3.92	6.97	13.2	51	32.2						20.3	3.27	73.8	74.7	55.2						20.2	4.42	40.7	1.82	32.9
074-A-131-1-4	rebounder
074-A-132-1-0	rebounder	43.4	0	53.5	42.1	17.2	25.7	0	51.7	37.4	19	23.7	18.2	39.2	74.8	77.6	14.6	0	32.5	77.9	73.1	10.9	0	16.7	28.8	14.4	6.61	0	16.4	37.6	19	18	0.045	50.6	2.41	27.7	16.3	0.026	27	2.35	53.8
074-A-133-1-3	rebounder	21.4	0.79	72.1	42.2	16.8	29.4	0.22	72.3	92.7	43.9	15.7	4.39	18.6	67.9	73.6	22.4	4.66	13.8	22	36.3	33.1	3.16	78.4	81.8	31	31.1	0.65	76.4	93.1	41.2	7.42	3.42	80.6	2.29	5.58	11.7	19.1	43	5.87	16.3
074-A-135-1-2	rebounder						10.7	1.11	54.6	53.9	34.3						9.33	7.03	61.2	91.9	85.9						5.13	0.97	21.5	24.2	18.2						45.7	6.73	27.1	4.89	14.3
074-A-140-1-3	rebounder	25.6	0.54	47.7	26.6	11.8	28.8	4.83	47.6	33.3	13.7	19.2	3.27	36.1	66.2	74.6	28.4	5.79	34.5	64.3	75.1	37.3	2.53	71.8	69.9	45.8	40.7	9.53	69.2	65	44.2	20.3	1.65	45.1	4.36	28.9	25.6	5.75	41.6	5.14	20.8
074-P-201-1-4	rebounder	22.1	0.09	40.8	12.9	2.47	29.6	0	39.9	15.8	2.93	16.9	1.78	34.8	76.2	82.7	26.6	0	36.8	75.8	81.3	27.5	0.37	42.6	62.1	21.6	28.3	0	39.2	48	17.4	6.68	2.75	80.2	1.48	8.39	9.52	0.017	72.8	2.65	15

## Sheet: S6D,E
Participant	Group	Step 2 wk0			ART reinitiation			Step 2 wk0					ART reinitiation
		% of total Monocytes			% of total Monocytes			% of live cells					% of live cells
		classical	intermediate	non-classical	classical	intermediate	non-classical	DC1	DC2-3	DC4	mDC	pDC	DC1	DC2-3	DC4	mDC	pDC
074-A-101-1-5	controller	76.5	5.59	14.5	56.9	6.99	10.3	0.026	0.46	3.17	3.77	0.15	0.017	0.54	1.4	2.74	0.22
074-A-107-1-2	controller	83.2	4.15	6.76	42.6	5.99	1.23	0.022	0.7	0.85	1.85	0.31	0.022	0.68	0.18	1.5	0.44
074-A-109-1-1	controller	56.1	18.2	9.96				0.022	0.69	1.37	2.4	0.42
074-A-110-1-4	controller				56.9	17.3	2.37	0.019	0.44	0.12	1.02	0.27	0.027	0.7	0.31	1.55	0.72
074-A-111-1-0	controller	80.7	3.48	3.07	42	7.35	4.01	0.01	0.39	0.28	0.99	0.13	0.00088	0.2	0.17	0.57	0.077
074-A-116-1-1	controller	74.3	5.86	6.71	60	5.36	3.48	0.018	1.29	5	8.1	0.75	0.012	0.46	0.79	1.78	0.2
074-A-117-1-4	controller	72.8	5.92	6.28	59	4.34	13.7	0.026	0.45	1.26	2.1	0.24	0.034	1.35	1.91	4.15	0.5
074-A-118-1-0	controller	74.9	5.54	13.6	67.4	3.34	8.33	0.014	0.48	0.048	0.6	0.28	0.013	0.45	0.014	0.56	0.27
074-A-122-1-5	controller	73.9	3.68	3.49	62.4	23.8	4.48	0.021	0.67	0.48	1.46	0.46	0.00659	0.6	0.48	1.38	0.19
074-A-129-1-5	controller	32.3	44.1	6.6	68.2	2.7	7.88	0.00966	0.5	0.37	1.14	0.38	0.021	0.89	0.74	2.48	0.5
074-A-136-1-5	controller	58.2	15	2.73	56.6	26.2	3.81	0.016	1.51	0.016	3.28	0.65	0.00177	0.23	0.18	0.35	0.14
074-A-102-1-1	rebounder				72	4.9	7.1						0.015	0.75	0.82	1.92	0.41
074-A-113-1-6	rebounder	81.4	2.45	3.5	60.1	2.54	4	0.00638	0.49	1.55	2.32	0.36	0.011	0.71	2.5	5.91	0.41
074-A-115-1-5	rebounder	68.1	2.89	0.8	64.7	5.6	0.43	0.011	0.21	0.052	0.61	1	0.00132	0.19	0.018	0.39	0.19
074-A-119-1-3	rebounder	48.3	14.8	9.08	56.5	7.83	3.8	0.02	0.43	1.66	3.9	0.16	0.011	0.22	0.92	2.3	0.13
074-A-120-1-6	rebounder	74.7	2.85	6.16	41.3	5.26	5.02	0.041	1.32	0.53	2.41	0.93	0.00182	0.33	0.05	0.61	0.24
074-A-124-1-4	rebounder	84.1	3.55	6.67				0.016	0.62	1.94	2.71	0.26
074-A-126-1-3	rebounder				66	5.93	1.91						0.04	0.38	0.23	1.28	0.4
074-A-130-1-1	rebounder	41.9	30.2	8.52	34.2	8.08	5.63	0.017	0.39	0.26	0.88	0.38	0.00677	0.43	1.11	2.93	0.61
074-A-131-1-4	rebounder							0.00531	0.11	0.016	1.21	0.037	0.00202	0.12	0.032	0.7	0.066
074-A-132-1-0	rebounder	67.1	3.69	8.83	75.8	3.11	12	0.018	0.61	0.16	1.05	0.19	0.00921	1.39	1.63	3.7	0.22
074-A-133-1-3	rebounder	83.4	3.01	4.06	42.9	14.4	2.45	0.01	0.43	0.62	1.25	0.11	0.017	0.49	0.17	1.35	0.11
074-A-135-1-2	rebounder	15.8			30.3	22	10.7						0.00321	0.22	0.33	0.88	0.23
074-A-140-1-3	rebounder	61.8	4.15	4.94	62.5	6.88	8.06	0.046	1.55	1.08	4.21	0.48	0.031	0.76	0.52	1.97	0.33
074-P-201-1-4	rebounder	85.5	6.48	3.94	72.2	1.55	3.87	0.015	0.54	0.065	0.68	0.24	0.022	0.56	0.13	1.19	0.22

## Sheet: 7A,B
Participant	Group	Step 2 wk0			ART reinitiation
		% KIR2DL1+ NKG2A- Nkp30- Nkp46-NK cells	% KIR2DL1+ NKG2A- NK cells	% KIR2DL1+ NKG2A- CD56dim CD16dim NK cells	% KIR2DL1+ NKG2A- Nkp30- Nkp46-NK cells	% KIR2DL1+ NKG2A- NK cells	% KIR2DL1+ NKG2A- CD56dim CD16dim NK cells
074-A-101-1-5	controller	0.5	7.37	8.92	1.39	7.18	9.72
074-A-107-1-2	controller	4.58	28.96	42.4	11.7	25.18	50.4
074-A-109-1-1	controller	2.56	37.83	47.2
074-A-110-1-4	controller				0.66	1.55	4.17
074-A-111-1-0	controller	11.7	15.29	17.5	11.7	15.78	16.9
074-A-116-1-1	controller	0.74	1.45	1.63	0.57	1.43	1.51
074-A-117-1-4	controller	2.68	6.47	8.78	2.2	7.36	9.97
074-A-118-1-0	controller	0.21	3.07	4.46	0.2	3.4	5.68
074-A-122-1-5	controller	0.39	1.91	3.04	0.12	1.27	2.13
074-A-129-1-5	controller	3.52	32.87	37.2	5.46	42.42	52.3
074-A-136-1-5	controller	6.5	30.11	38.1	5.63	32.83	39.6
074-A-102-1-1	rebounder	0.95	5.38	9.62	0.62	6.57	10.8
074-A-113-1-6	rebounder	3.89	12.51	24.2	6.31	16.43	28.5
074-A-115-1-5	rebounder	37.6	44.85	50	34.5	44.51	46.3
074-A-119-1-3	rebounder	24.1	34.3	75.8	49.7	67.5	81.3
074-A-120-1-6	rebounder	7.26	17.42	22.9	5.32	18.6	23.8
074-A-124-1-4	rebounder	1.95	16.5	20.6			11.1
074-A-126-1-3	rebounder				2.27	13.93
074-A-130-1-1	rebounder				10.6	47.34	64.9
074-A-131-1-4	rebounder
074-A-132-1-0	rebounder	8.72	28.08	36.5	2.5	19.05	36.5
074-A-133-1-3	rebounder	13.7	62.6	70.6	6.63	48.46	70.1
074-A-135-1-2	rebounder				3.09	12.9	23.9
074-A-140-1-3	rebounder	7.62	34.23	45.8	4.01	32.05	46
074-P-201-1-4	rebounder	2.2	33.15	39.3	9.01	31.68	37.8

## Sheet: 6B; 9
Participant	Group	weeks to viral rebound
074-A-101-1-5	controller	NA
074-A-107-1-2	controller	NA
074-A-109-1-1	controller	NA
074-A-110-1-4	controller	NA
074-A-111-1-0	controller	NA
074-A-116-1-1	controller	NA
074-A-117-1-4	controller	NA
074-A-118-1-0	controller	NA
074-A-122-1-5	controller	NA
074-A-129-1-5	controller	NA
074-A-136-1-5	controller	NA
074-A-102-1-1	rebounder	10
074-A-113-1-6	rebounder	15
074-A-115-1-5	rebounder	8
074-A-119-1-3	rebounder	3
074-A-120-1-6	rebounder	3
074-A-124-1-4	rebounder	20
074-A-126-1-3	rebounder	4
074-A-130-1-1	rebounder	1
074-A-131-1-4	rebounder	2
074-A-132-1-0	rebounder	4
074-A-133-1-3	rebounder	2
074-A-135-1-2	rebounder	4
074-A-140-1-3	rebounder	7
074-P-201-1-4	rebounder	20

## Sheet: 12; 13; S6A, B, C
Participant	Group	Step 2 wk0		ART reinitiation		Step 2 wk0								ART reinitiation								Step 2 wk0								ART reinitiation								Step 2 wk0								ART reinitiation
		% of live cells		% of live cells		% of gag stimulated CD4+ T cells								% of gag stimulated CD4+ T cells								% of gag stimulated CD8+ T cells								% of gag stimulated CD8+ T cells								% of SEB stimulated CD4+ T cells								% of SEB stimulated CD4+ T cells
		CD8+	CD4+	CD8+	CD4+	CD25	CD40L	CD69	CD107ab	IFNg	IL2	OX40	TNFa	CD25	CD40L	CD69	CD107ab	IFNg	IL2	OX40	TNFa	CD25	CD40L	CD69	CD107ab	IFNg	IL2	OX40	TNFa	CD25	CD40L	CD69	CD107ab	IFNg	IL2	OX40	TNFa	CD25	CD40L	CD69	CD107ab	IFNg	IL2	OX40	TNFa	CD25	CD40L	CD69	CD107ab
074-A-101-1-5	controller	29.5	51.8	22.3	42.7	0	0	0	0.026	0	0	0	0	0	0	0	0.04	0.065	0	0	0.06	0	0	0.4	0	0	0	0	0	0	0	7.9	0.1	0.024	0	0	0.062	8.9	1	35.5	0.476	1.04486	5.738	14.29	14.88	9.5	1.5	17.82	1
074-A-107-1-2	controller	28.1	46.4	30.8	35.9	0	0	0	0	0	0	0	0	0	0.19	0	0	0.1	0	0	0	0	1.26	0	0	0	0.001	0	0.13	0	0	4	0	0.03153	0.022	0	0.095	8.9	1	34.6	0.5	1.836	2.64	11.35	10.2	6.1	0.89	18.6	1.12
074-A-109-1-1	controller	37.8	40.4			0	0	0	0.11	0.124	0.52	0	1.37									0.67	0.2	0	0.65	0.33	0.148	1.11	0.63									7.9	1.28	22.6	0.61	2.504	3.98	8.1	11.94
074-A-110-1-4	controller	30	50.9	30.1	51.9	0	0	0	0	0	0.007	0	0	0	0	0	0	0.028	0	0	0	0	0	0	0	0	0.129	3.76	0.432	0	0	0	0	0.016	0.002	2.18	0.27	6.8	0.94	13.6	0.35	1.11	0.657	9.2	7.57	7.5	1.4	18.1	0.72
074-A-111-1-0	controller	24.1	32.9	27.1	41	0	0	0	0	0.105	0.4	0	1.05	0	0	0	0	0.072	0.22	0	0.37	0	0	4.9	0	0.03	0.123	0	0	0	0	3.1	0.15	0	0.02	0	0.68	14.2	2.58	15	1.71	1.315	6.59	16.5	14.03	11.3	3.89	14.5	3
074-A-116-1-1	controller	15.7	32.8	21	31	0	0	0	0	0	0	0	0	0	0	0	0	0	0	0	0	0	0	2.2	0	0	0	0	0	0	0.19	5.3	0.37	0.03	0	0.62	0	8.1	2.68	22.12	0.35	7.68	7.75	15.5	20.73	12.5	1.98	7.5	0.59
074-A-117-1-4	controller	15.6	38.5	15.6	34.4	0	0	3.6	0.43	0.02	0	0	0	0	0	1.1	0	0	0	0	0	0	0	7.9	0.16	0.082	0	0	0.01	0	0	7.9	0	0	0	0	0	4.8	6.43	20.2	1.9	3.81	5.67	11.2	13.53	10.1	2.48	21.8	3.02
074-A-118-1-0	controller
074-A-122-1-5	controller	27.4	38.3	38.2	33.6	0	0	0	0	0	0	0	0	0	0	0	0	0	0	0	0.15	0	2.4	0.5	0.14	0.022	0	0	0.1	0	0	1.73	0	0.02	0	5.94	0.22	10.5	1.94	24.8	0.99	4.69	8.66	15.6	15.6	9.1	1.64	22.9	0.88
074-A-129-1-5	controller	27.4	32.7	29.7	27.8	0	0	0	0	0	0	0	0	0	0	4.8	0	0.14	0	0	0	0	0.7	3.3	0	0	0	0	0.01	0	0	11	0	0.24	0.02	1.28	0.34	5.1	3.47	20.8	3.03	1.18	6.82	9.3	14.38	5.9	2.61	3.6	3.8
074-A-136-1-5	controller
074-A-102-1-1	rebounder
074-A-113-1-6	rebounder
074-A-115-1-5	rebounder	25.4	41.3	17.1	31.3	0	0	0	0	0.044	0	0	0.57	0	0	0	0	0	0	0	0	0	0	2.5	0	0.1	0	1.39	0.42	0	0	2.7	0	0	0	0	0.06	0	2.81	4.1	3.8	1.197	3.97	2.9	8.32	14.4	4.13	18.6	4.91
074-A-119-1-3	rebounder	40.7	21.9	49.4	19.5	0	0	0	0	0.28	0.21	0	0.25	0	0	0	0	0.1	0	0	0	0	0	4.7	0.2	0.064	0.038	0	0	0	0	0	0.12	0.023	0	5.91	0.43	16.3	6.71	27.02	4.37	8.45	7.99	18.4	21.65	5.4	3.83	19.5	1.45
074-A-120-1-6	rebounder	36.6	41.4	34.5	42.1	0	0	0	0	0	0	0	0	0	0	0	0	0	0	0	0	0	1.6	6	0	0	0	0	0	0	0	2.6	0	0	0.002	0	0	12.3	6.25	23.4	3.65	2.18	10.4	15	14.75	3.7	5.95	19.2	3.55
074-A-124-1-4	rebounder	20.3	45.2			1.7	0.19	4.5	0	0.138	0.303	0	1.76									1.24	1.4	3.41	0.24	0.147	0.138	0.88	0.1									14.2	0.89	29.4	0.94	1.898	4.153	14.03	10.83
074-A-126-1-3	rebounder			26.9	48.7									0	0	0.3	0	0	0	0	0									0	0	0.2	0	0.072	0.001	1.06	0.08									1.7	1.86	27.6	2.08
074-A-130-1-1	rebounder	21.3	38.6			0	0	0	0	0.06	0	0	0									0	0	2.4	0	0	0	0	0.057									1.7	2.48	7.9	0.63	1.44	3.16	7.3	6.93
074-A-131-1-4	rebounder
074-A-132-1-0	rebounder	31.1	38.8	36.8	41.7	0	0	0	0	0	0	0	0.01	0	0	4.9	0	0	0	0	0	0	0	1.6	0	0	0	0	0	0	0	4.4	0	0.02	0.025	0	0	9.6	2.39	20.7	2.41	1.42	4.45	10.2	7.12	3.7	2.41	15.9	1.16
074-A-133-1-3	rebounder	23.3	42.2			0	0.17	4.6	0	0.067	0.181	0	0.7									0.47	0	3.6	0.44	0.21	0.117	0.55	0.39									15.4	1.86	26.9	0.68	2.607	6.661	17.32	15.61
074-A-135-1-2	rebounder
074-A-140-1-3	rebounder	33.8	44.9	21.6	56.9	0	0	0	0	0	0.033	0	0	0	0	0	0	0	0	0	0	0	0	0	0	0	0	0	0	0	0	0	0	0.012	0	0	0.05	0	3.78	17.1	1.08	1.08	2.576	4	7.32
074-P-201-1-4	rebounder	20.5	52.4	19.6	48.7	0	0	0	0	0	0	0	0	0	0	0	0	0	0	0	0	0	3.36	0	0	0	0.015	0	0	0	4.27	0	0	0	0	0	0	3.4	1.59	8.27	0.79	1.47	2.36	5.34	7.18	5.7	1.48	21	0.54
[truncated: 72 more columns]
